# Supplementary material for: Evolutionary dynamics of incubation periods
Source: eLife. 2017 Dec 21;6:e30212. doi: 10.7554/eLife.30212 (PMC5739548; doi:10.7554/eLife.30212)
Supplement: Source code 1. [file elife-30212-code1.zip]

Archive with 80 entries (72 files):
- ScriptRepo_Revised/
- ScriptRepo_Revised/Figure 3 -- Fitness and Shape/
- ScriptRepo_Revised/Figure 3 -- Fitness and Shape/InfInv_Complete.py
- ScriptRepo_Revised/Figure 3 -- Fitness and Shape/InfInv_Complete_Info.txt
- ScriptRepo_Revised/Figure 3 -- Fitness and Shape/InfInv_Lattice2.py
- ScriptRepo_Revised/Figure 3 -- Fitness and Shape/InfInv_Lattice2_Info.txt
- ScriptRepo_Revised/Figure 3 -- Fitness and Shape/Neutral_Complete.py
- ScriptRepo_Revised/Figure 3 -- Fitness and Shape/Neutral_Complete_Info.txt
- ScriptRepo_Revised/Figure 3 -- Fitness and Shape/Neutral_Lattice2.py
- ScriptRepo_Revised/Figure 3 -- Fitness and Shape/Neutral_Lattice2_Info.txt
- ScriptRepo_Revised/Figure 4 -- Truncation and Db/
- ScriptRepo_Revised/Figure 4 -- Truncation and Db/Bd_RInf_F100_Complete.py
- ScriptRepo_Revised/Figure 4 -- Truncation and Db/Bd_RInf_F100_Complete_Info.txt
- ScriptRepo_Revised/Figure 4 -- Truncation and Db/Bd_RInf_F10_Complete.py
- ScriptRepo_Revised/Figure 4 -- Truncation and Db/Bd_RInf_F10_Complete_Info.txt
- ScriptRepo_Revised/Figure 4 -- Truncation and Db/Bd_RInf_F90_Complete.py
- ScriptRepo_Revised/Figure 4 -- Truncation and Db/Bd_RInf_F90_Complete_Info.txt
- ScriptRepo_Revised/Figure 4 -- Truncation and Db/Db_RInf_F100_Complete.py
- ScriptRepo_Revised/Figure 4 -- Truncation and Db/Db_RInf_F100_Complete_Info.txt
- ScriptRepo_Revised/Figure 4 -- Truncation and Db/Db_RInf_F10_Complete.py
- ScriptRepo_Revised/Figure 4 -- Truncation and Db/Db_RInf_F10_Complete_Info.txt
- ScriptRepo_Revised/Figure 4 -- Truncation and Db/Db_RInf_F90_Complete.py
- ScriptRepo_Revised/Figure 4 -- Truncation and Db/Db_RInf_F90_Complete_Info.txt
- ScriptRepo_Revised/Figure 5 -- Heterogeneity/
- ScriptRepo_Revised/Figure 5 -- Heterogeneity/Bd_R10_F100_DPoisson(10)_Complete.py
- ScriptRepo_Revised/Figure 5 -- Heterogeneity/Bd_R10_F100_DPoisson(10)_Complete_Info.txt
- ScriptRepo_Revised/Figure 5 -- Heterogeneity/Bd_R10_FUniform_D1_Complete.py
- ScriptRepo_Revised/Figure 5 -- Heterogeneity/Bd_R10_FUniform_D1_Complete_Info.txt
- ScriptRepo_Revised/Figure 5 -- Heterogeneity/Bd_RGamma(10)_F100_D1_Complete.py
- ScriptRepo_Revised/Figure 5 -- Heterogeneity/Bd_RGamma(10)_F100_D1_Complete_Info.txt
- ScriptRepo_Revised/Figure 5 -- Heterogeneity/Bd_RGamma(10)_FUniform_DPoisson(10)_Complete.py
- ScriptRepo_Revised/Figure 5 -- Heterogeneity/Bd_RGamma(10)_FUniform_DPoisson(10)_Complete_Info.txt
- ScriptRepo_Revised/Figure 6 -- Infinitely fit invaders/
- ScriptRepo_Revised/Figure 6 -- Infinitely fit invaders/InfInv_Complete.py
- ScriptRepo_Revised/Figure 6 -- Infinitely fit invaders/InfInv_Complete_Info.txt
- ScriptRepo_Revised/Figure 6 -- Infinitely fit invaders/InfInv_Erdos.py
- ScriptRepo_Revised/Figure 6 -- Infinitely fit invaders/InfInv_Erdos_Info.txt
- ScriptRepo_Revised/Figure 6 -- Infinitely fit invaders/InfInv_Lattice2.py
- ScriptRepo_Revised/Figure 6 -- Infinitely fit invaders/InfInv_Lattice2_Info.txt
- ScriptRepo_Revised/Figure 6 -- Infinitely fit invaders/InfInv_Lattice3.py
- ScriptRepo_Revised/Figure 6 -- Infinitely fit invaders/InfInv_Lattice3_Info.txt
- ScriptRepo_Revised/Figure 6 -- Infinitely fit invaders/InfInv_Ring.py
- ScriptRepo_Revised/Figure 6 -- Infinitely fit invaders/InfInv_Ring_Info.txt
- ScriptRepo_Revised/Figure 6 -- Infinitely fit invaders/InfInv_Star.py
- ScriptRepo_Revised/Figure 6 -- Infinitely fit invaders/InfInv_Star_Info.txt
- ScriptRepo_Revised/Figure 7 -- Complex networks/
- ScriptRepo_Revised/Figure 7 -- Complex networks/InfInv_Regular.py
- ScriptRepo_Revised/Figure 7 -- Complex networks/InfInv_Regular_Info.txt
- ScriptRepo_Revised/Figure 7 -- Complex networks/InfInv_ScaleFree.py
- ScriptRepo_Revised/Figure 7 -- Complex networks/InfInv_ScaleFree_Info.txt
- ScriptRepo_Revised/Figure 7 -- Complex networks/InfInv_SmallWorld.py
- ScriptRepo_Revised/Figure 7 -- Complex networks/InfInv_SmallWorld_Info.txt
- ScriptRepo_Revised/Figure 7 -- Complex networks/Neutral_Regular.py
- ScriptRepo_Revised/Figure 7 -- Complex networks/Neutral_Regular_Info.txt
- ScriptRepo_Revised/Figure 7 -- Complex networks/Neutral_ScaleFree.py
- ScriptRepo_Revised/Figure 7 -- Complex networks/Neutral_ScaleFree_Info.txt
- ScriptRepo_Revised/Figure 7 -- Complex networks/Neutral_SmallWorld.py
- ScriptRepo_Revised/Figure 7 -- Complex networks/Neutral_SmallWorld_Info.txt
- ScriptRepo_Revised/Figure 8 -- Neutrally fit invaders/
- ScriptRepo_Revised/Figure 8 -- Neutrally fit invaders/Neutral_Complete.py
- ScriptRepo_Revised/Figure 8 -- Neutrally fit invaders/Neutral_Complete_Info.txt
- ScriptRepo_Revised/Figure 8 -- Neutrally fit invaders/Neutral_Erdos.py
- ScriptRepo_Revised/Figure 8 -- Neutrally fit invaders/Neutral_Erdos_Info.txt
- ScriptRepo_Revised/Figure 8 -- Neutrally fit invaders/Neutral_Lattice2.py
- ScriptRepo_Revised/Figure 8 -- Neutrally fit invaders/Neutral_Lattice2_Info.txt
- ScriptRepo_Revised/Figure 8 -- Neutrally fit invaders/Neutral_Lattice3.py
- ScriptRepo_Revised/Figure 8 -- Neutrally fit invaders/Neutral_Lattice3_Info.txt
- ScriptRepo_Revised/Figure 8 -- Neutrally fit invaders/Neutral_Ring.py
- ScriptRepo_Revised/Figure 8 -- Neutrally fit invaders/Neutral_Ring_Info.txt
- ScriptRepo_Revised/Figure 8 -- Neutrally fit invaders/Neutral_Star.py
- ScriptRepo_Revised/Figure 8 -- Neutrally fit invaders/Neutral_Star_Info.txt
- ScriptRepo_Revised/Figure 9 -- Population variation/
- ScriptRepo_Revised/Figure 9 -- Population variation/Bd_R10_F100_NConst_Complete.py
- ScriptRepo_Revised/Figure 9 -- Population variation/Bd_R10_F100_NConst_Complete_Info.txt
- ScriptRepo_Revised/Figure 9 -- Population variation/Bd_R10_F100_NDecay_Complete.py
- ScriptRepo_Revised/Figure 9 -- Population variation/Bd_R10_F100_NDecay_Complete_Info.txt
- ScriptRepo_Revised/Figure 9 -- Population variation/Bd_R10_F100_NGrow_Complete.py
- ScriptRepo_Revised/Figure 9 -- Population variation/Bd_R10_F100_NGrow_Complete_Info.txt
- ScriptRepo_Revised/Figure 9 -- Population variation/Bd_R10_F100_NRand_Complete.py
- ScriptRepo_Revised/Figure 9 -- Population variation/Bd_R10_F100_NRand_Complete_Info.txt
