# Supplementary material for: Evolutionary dynamics of incubation periods
Source: eLife. 2017 Dec 21;6:e30212. doi: 10.7554/eLife.30212 (PMC5739548; doi:10.7554/eLife.30212)
Supplement: Source code 1. [file elife-30212-code1.zip › ScriptRepo_Revised/Figure 4 -- Truncation and Db/Db_RInf_F100_Complete_Info.txt]

#############################################
###### MODEL TYPE ###########################
#############################################

This script runs Death-birth (Db) dynamics on a network of N nodes. This is a 
discrete time process in which a node is randomly selected to ``die'', inversely
proportional to its fitness. The node then takes on the type of one of its 
neighbors, uniformly at random. Invaders have fitness r, and residents have fitness 
1.

The process starts with a single invader-type node, and continues until all 
the nodes are either residents or invaders. If the run ends with invader fixation, 
then the time to fixation gets recorded. Otherwise, nothing gets recorded, due to 
observability issues.  

Here, we may also examine ``partial fixation.''  Instead of demanding that 100% of 
nodes get converted, we halt and record only when the invader population reaches a 
fraction f of the total population of N. 

This script outputs a .csv file, reporting all the recorded invader fixation times.      


#############################################
#### IMPLEMENTATION #########################
#############################################

Because of the simplicity of the complete graph and infinite fitness, it is fast and 
easy to precompute certain probabilities.  In particular, if we know the current 
number of invaders, we easily know the probability of the invader population 
increasing in the next time step.  By using these precomputed values, we can determine 
the waiting time between population changes by summing the appropriate geometric random 
variables.  Doing the simulation in this indirect way produces faster simulations.  


##############################################
##### PARAMETERS #############################
##############################################

Dynamics = Db
Network type = Complete graph
N (number of nodes in network) = 5000
r (fitness of invaders) = Infinite
f (fraction of population required for partial fixation) = 1.0
Moran_reps (desired number of fixation times for output) = 1e6
MaxSteps (safety parameter, intended prevent infinite run times) = 1e8
