# Supplementary material for: Evolutionary dynamics of incubation periods
Source: eLife. 2017 Dec 21;6:e30212. doi: 10.7554/eLife.30212 (PMC5739548; doi:10.7554/eLife.30212)
Supplement: Source code 1. [file elife-30212-code1.zip › ScriptRepo_Revised/Figure 4 -- Truncation and Db/Db_RInf_F90_Complete.py]

from time import time
import numpy as np
from numpy import ceil, array, zeros
from numpy.random import uniform, geometric 


#####################################
####### PARAMETER SETUP BLOCK #######
#####################################      


full_start = time()
tStamp = str(full_start)
tStamp = tStamp.replace('.',',')

Moran_repsS = '1e6'
Moran_reps  = int(float(Moran_repsS))

MaxSteps = 1e8
N = 5000

setDyn = 'Db'

r = float('inf')
rName = str(r)

f = 0.9
fracName = '90'


Times = zeros(Moran_reps)


fileBase =  setDyn+'_'
fileBase += 'R'+rName+'_'
fileBase += 'F'+fracName+'_'
fileBase += 'Complete'
fileBase += tStamp


#############################################
############# Simulation Block  #############
#############################################

#step probabilities are known exactly
if   setDyn == 'Bd':
    p = lambda m: (N-m)/(N-1.)
    WalkType = "_Bd" + rName
    WalkType.replace('.', ',')
    modName = 'Bd'    
    
# Db is Bd ``in reverse''
elif setDyn == 'Db':
    p = lambda m: (m)/(N-1.)
    WalkType = "_Db" + rName
    WalkType.replace('.', ',')
    modName = 'Db'


start = time()
Times = zeros(Moran_reps)
Cut = N*f
#for infinite r, times are a known sum of
#geometric random variables.  
for m in range(1, int(Cut)):
    Times += geometric(p(m), Moran_reps)


#Exporting and printing diagnostic info
Times = array(Times, dtype = float)
np.savetxt(fileBase + ".csv", Times, delimiter = ",")

print "Took ", time() - full_start, " seconds"
