# Supplementary material for: Evolutionary dynamics of incubation periods
Source: eLife. 2017 Dec 21;6:e30212. doi: 10.7554/eLife.30212 (PMC5739548; doi:10.7554/eLife.30212)
Supplement: Source code 1. [file elife-30212-code1.zip › ScriptRepo_Revised/Figure 5 -- Heterogeneity/Bd_R10_F100_DPoisson(10)_Complete.py]

from time import time
import numpy as np
from numpy import array, zeros
from numpy.random import randint, uniform, geometric, poisson


#####################################
####### PARAMETER SETUP BLOCK #######
#####################################    


full_start = time()
tStamp = str(full_start)
tStamp = tStamp.replace('.',',')

Moran_repsS = '1e6'
Moran_reps  = int(float(Moran_repsS))

MaxSteps = 1e8
N = 500

setDyn = 'Bd'


r = 10
genR = lambda : float(r)
rName = str(r)

#genR = lambda: np.random.gamma(10)
#rName = 'Gamma(10)'

f = 1.0
genFrac = lambda : float(f)
fracName = '100'

#genFrac = lambda N: randint(2, N)
#fracName = 'Uniform'

#genDose = lambda N: 1
#doseName = '1'

genDose = lambda N: poisson(10)+1
doseName = 'Poisson(10)'


Times = zeros(Moran_reps)


fileBase =  setDyn+'_'
fileBase += 'R'+rName+'_'
fileBase += 'F'+fracName+'_'
fileBase += 'D'+doseName+'_'
fileBase += 'Complete'
fileBase += tStamp


######################################
############# Bd  ####################
######################################

if setDyn == 'Bd':
    # AVOIDING 
    
    WalkType = "_Bd" + rName
    WalkType.replace('.', ',')
    modName = 'Bd'
                
    #Same as in Db or Bd 
    def Make_RightVec(r):
        VecOut = []
        
        ### Conditioned prob of going right
        eta = float(r)/(1+float(r))
        etaPlu = max(eta, 1-eta)
        etaNeg = min(eta, 1-eta)
        eta2 = etaNeg/etaPlu
           
        for m in range(0, N+1):     
            if m == 0:
                entry =  0
            else:
                if r == 1:
                    entry =  (0.5*(m+1))/m
                else:
                    entry =  etaNeg + (etaPlu - etaNeg)/(1-eta2**m)
            VecOut.append(entry)
        
        return VecOut
    
    
    
    
    # Returning Wait Params, independent of r
    def Make_WaitPmVec(r):
        VecOut = []
        Nf = float(N)
        for m in range(0, N+1):
            pPN = (r+1)*m*(Nf-m)
            pPN = pPN/((Nf-1)*(r*m+Nf-m))
            VecOut.append(pPN)
    
        return VecOut
    
    
    
    failed = 0
    i = 0
    while i < Moran_reps:
        
        r = genR()
        RightVec = Make_RightVec(r) #right probs change with r
        WaitPmVec = Make_WaitPmVec(r)
        
        #We make sure the initial dose is below the fixation threshold
        makeInits = False
        while not makeInits:
            Cut = genFrac(N)
            m = genDose(N)
            makeInits = m < Cut
            
        steps = 0 
        
        temp_rights = zeros(N+1)
        temp_lefts  = zeros(N+1)
        while m < Cut and m > 0:
            #How long we stay at m
            steps += geometric(WaitPmVec[m])
            
            #We either increase or decrease m by 1 after that wait
            if uniform() < RightVec[m]:
                m += 1
            else:
                m -= 1
            
        if m == Cut:
            
            Times[i] = steps
            i += 1
        else:
            failed += 1
    
 
    
    
    


#Exporting and printing diagnostic info
Times = array(Times, dtype = float)
np.savetxt(fileBase + ".csv", Times, delimiter = ",")

print 'failed runs = ', failed
print "Took ", time() - full_start, " seconds"
