# Supplementary material for: Evolutionary dynamics of incubation periods
Source: eLife. 2017 Dec 21;6:e30212. doi: 10.7554/eLife.30212 (PMC5739548; doi:10.7554/eLife.30212)
Supplement: Source code 1. [file elife-30212-code1.zip › ScriptRepo_Revised/Figure 5 -- Heterogeneity/Bd_R10_F100_DPoisson(10)_Complete_Info.txt]

#############################################
###### MODEL TYPE ###########################
#############################################

This script runs Birth-death (Bd) dynamics on a network of N nodes. This is a 
discrete time process in which a node is randomly selected to ``give birth'', 
proportional to its fitness. Then, one of its neighbors is uniformly randomly 
selected, and takes on the type of the first node. Invaders have fitness r, and 
residents have fitness 1.

The process starts with a single invader-type node, and continues until all 
the nodes are either residents or invaders. If the run ends with invader fixation, 
then the time to fixation gets recorded. Otherwise, nothing gets recorded, due to 
observability issues.  

Here, we may also examine ``partial fixation.''  Instead of demanding that 100% of 
nodes get converted, we halt and record only when the invader population reaches a 
fraction f of the total population of N. 

In this model, at least one parameter is randomized every run. This could be 
the fitness level r, the fixation threshold fraction f, or the initial population 
dosage d.  For sake of observability, the initial dose must always be less than the
threshold level N*f.  

This script outputs a .csv file, reporting all the recorded invader fixation times.      


#############################################
#### IMPLEMENTATION #########################
#############################################

Because of the simplicity of the complete graph, it is fast and easy to precompute 
certain probabilities.  In particular, if we know the current number of invaders, 
we easily know the probability of the invader population increasing, decreasing, or 
staying constant in the next time step.  By using these precomputed values, we can 
determine the waiting time between population changes by calling geometric random 
variables, and determine the population change via a simple Bernoulli trial.  Doing 
the simulation in this indirect way produces faster simulations.  

This can be made even faster by conditioning on the fact that we never measure 
simulations which lead to invader extinction.  This leads to different 
probability vectors, which means that we never need to throw away any run.  


##############################################
##### PARAMETERS #############################
##############################################

Network type = Complete graph
N (number of nodes in network) = 500
r (fitness of invaders) = 10
f (fraction of population required for partial fixation) = 1.0
d (initial population of invaders) = Poisson(10)+1
Moran_reps (desired number of fixation times for output) = 1e6
MaxSteps (safety parameter, intended prevent infinite run times) = 1e8
