# Supplementary material for: Evolutionary dynamics of incubation periods
Source: eLife. 2017 Dec 21;6:e30212. doi: 10.7554/eLife.30212 (PMC5739548; doi:10.7554/eLife.30212)
Supplement: Source code 1. [file elife-30212-code1.zip › ScriptRepo_Revised/Figure 6 -- Infinitely fit invaders/InfInv_Erdos_Info.txt]

#############################################
###### MODEL TYPE ###########################
#############################################

This script runs Birth-death (Bd) dynamics on a network of N nodes. This is a 
discrete time process in which a node is randomly selected to ``give birth'', 
proportional to its fitness. Then, one of its neighbors is uniformly randomly 
selected, and takes on the type of the first node. Invaders have fitness r, and 
residents have fitness 1.

The process starts with a single invader-type node, and continues until all 
the nodes are either residents or invaders. If the run ends with invader fixation, 
then the time to fixation gets recorded. Otherwise, nothing gets recorded, due to 
observability issues.  

This script outputs a .csv file, reporting all the recorded invader fixation times.      


#############################################
#### IMPLEMENTATION #########################
#############################################

A 0-1 vector is set up, with each entry corresponding to a different node in the 
network.  If its entry is zero, then it is a resident type.  Otherwise, it is an 
invader type. 

To respect network topology, an array recording node adjacencies is precomputed. 

Since we are using infinitely fit invaders, we keep a running list of nodes which 
are invader-type, and select from that to choose the birthing node. Similarly, 
neighbors are done via random selection through the adjacency array.  

Due to legacy reasons, variable names occasionally use the language of mutant and 
healthy cells. 


##############################################
##### PARAMETERS #############################
##############################################

Network type = Erdos
N (number of nodes in network) = 115
p_graph (probability of two nodes being adjacent in the network) = 0.5
r (fitness of invaders) = inf
Moran_reps (desired number of fixation times for output) = 1e6
MaxSteps (safety parameter, intended prevent infinite run times) = 1e8
