# Supplementary material for: Evolutionary dynamics of incubation periods
Source: eLife. 2017 Dec 21;6:e30212. doi: 10.7554/eLife.30212 (PMC5739548; doi:10.7554/eLife.30212)
Supplement: Source code 1. [file elife-30212-code1.zip › ScriptRepo_Revised/Figure 6 -- Infinitely fit invaders/InfInv_Lattice2.py]

from time import time
import numpy as np
from numpy import  array
from numpy.random import choice, randint, geometric, permutation


####################################
########## MAKE GRAPHS #############
####################################


#make periodic lattice of side-length s and d dimensions
#A clunky (but correct) periodic lattice
def makeLattice(s,d):
    N = s**d
    NVec = range(N)
    Grid = np.reshape(NVec, [s]*d)

    allAdjs = []    
    for cor in range(d):
        plu_Shift = list(np.reshape(np.roll(Grid, +1, cor), N))
        allAdjs.append(plu_Shift)
        neg_Shift = list(np.reshape(np.roll(Grid, -1, cor), N))
        allAdjs.append(neg_Shift)

    adjOut = []
    for pos in range(N):
        adj = []
        for nbr in range(2*d):
            adj.append(allAdjs[nbr][pos])
        adjOut.append(adj)

    return adjOut
            
         


####################################
########### METRO SETUP ############
####################################

#Bd Dynamics

#MAKE A NEW PATH WHILE RECORDING IMPORTANT PROBABILITIES
def Make_GenOrder(NowGraph, N, d):
    
    TotDegr = 2*float(d) #specific to the regular lattice
    TotDegr1 = TotDegr + 1
    
    
    def GenOrder():
        Mutants = [0]*N #boolean list noting where mutants are
        Mutants[0] = 1 #always start with mutant at index 0
        
        ActiveMut  = [0] #mutants which have a viable connection    
        Num_Mut = 1      #Current number of mutants
        
        pAnys = [] #probability of anything happening at a step
        
        #This describes the number of non-mutant neighbors each node has
        wild_neighbors = [TotDegr for adj in NowGraph]
        for neigh in NowGraph[0]:
            wild_neighbors[neigh] -= 1
        
        
        
        while Num_Mut < N: 
            #Random one of the mutants which has a wild neighbor.  
            # We have done proper accounting, so this is a good choice
            birthing = choice(ActiveMut)
            
            
            #we accept this one with probability proportional to the number of 
            # wild neighbors
            if randint(1, TotDegr1) <= wild_neighbors[birthing]:       
                
                
                #we go through the neighbors until we find one that works
                #permute to avoid potential anisotropy
                neighs = permutation(NowGraph[birthing])
                    
                searchWild = True #has any been replaced yet?
                neigh_ind = 0 #the neighbor we are checking now                         
                
                #it might seem unsafe to not check if neigh_ind is 
                # small enough, but we should be guaranteed to be 
                # able to find at least one that will work, so this 
                # shouldn't become an infinite loop
                while searchWild: 
                    #if the neighbor isn't a mutant
                    # then we replace it and do accounting 
                    replaced = neighs[neigh_ind]         
                    if not Mutants[replaced]:
                        
                        
                        
                        #we have added a mutant, so record the true odds of this happening
                        
                        ###### first calculate the probability of anything happening here
                        pAny = 0.0
                        #each mutant has prob 1/Num_Mut odds of being selected
                        # then it has probability #wildNhbrs/totaldegree of replacing a wild
                        for mut in ActiveMut: #check all the possibly actors
                            pAny += wild_neighbors[mut] #counts the number of wild neighbors
                        pAny = pAny/TotDegr/Num_Mut
                        pAnys.append(pAny)                     
                        
                        ###### Doing accounting 
                        #Add a mutant to replaced, so update counters
                        Num_Mut += 1
                        Mutants[replaced] = 1
                        searchWild = False
                        
        
                        #The newly added is probably viable
                        #if it has any remaining wild connections, we add it to the 
                        #list of active mutants
                        if wild_neighbors[replaced]:
                            ActiveMut.append(replaced)
                            
                        #We also make sure to account for the wild-degrees of the 
                        #its neighbors
                        for other in NowGraph[replaced]:
                            wild_neighbors[other] -= 1
                            #if the neighbor has no other wild neighbors, we remove it
                            #from the active list
                            if wild_neighbors[other] < 1 and Mutants[other]:
                                ActiveMut.remove(other)
                                
                    neigh_ind += 1
        return array(pAnys)
    return GenOrder


##################################
######## PARAMETER SETUP #########
##################################


full_start = time()
tStamp = str(full_start)
tStamp = tStamp.replace('.',',')

Moran_repsS = '1e5'
Moran_reps  = int(float(Moran_repsS))

MaxSteps = 1e8

s = 60
d = 2
N = s**d
Graph = makeLattice(s, d)

r = float('inf')

Times = []


fileBase = 'InfInv_Lattice2'
fileBase += tStamp


##########################################
############ SIMULATION BLOCK ############
##########################################


#initialize calling function
GenOrder = Make_GenOrder(Graph, N, d)

pAnyVec = GenOrder()

samples = 0 #number of times we made a new add-order
while samples < Moran_reps:
    T = 0
    for pAny in pAnyVec:
        T += geometric(pAny)
    Times.append(T)
    pAnyVec = GenOrder()
    samples += 1


#Exporting and printing diagnostic info
Times = array(Times, dtype = float)
np.savetxt(fileBase + ".csv", Times, delimiter = ",")

print "Took ", time() - full_start, " seconds"
