# Supplementary material for: Evolutionary dynamics of incubation periods
Source: eLife. 2017 Dec 21;6:e30212. doi: 10.7554/eLife.30212 (PMC5739548; doi:10.7554/eLife.30212)
Supplement: Source code 1. [file elife-30212-code1.zip › ScriptRepo_Revised/Figure 6 -- Infinitely fit invaders/InfInv_Lattice2_Info.txt]

#############################################
###### MODEL TYPE ###########################
#############################################

This script runs Birth-death (Bd) dynamics on a network of N nodes. This is a 
discrete time process in which a node is randomly selected to ``give birth'', 
proportional to its fitness. Then, one of its neighbors is uniformly randomly 
selected, and takes on the type of the first node. Invaders have fitness r, and 
residents have fitness 1.

The process starts with a single invader-type node, and continues until all 
the nodes are either residents or invaders. If the run ends with invader fixation, 
then the time to fixation gets recorded. Otherwise, nothing gets recorded, due to 
observability issues.  

This script outputs a .csv file, reporting all the recorded invader fixation times.      


#############################################
#### IMPLEMENTATION #########################
#############################################

For the sake of speed, we take advantage of the regularity of the periodic 2D 
lattice.  Because this is using infinitely fit invaders, a single contiguous region
of invaders grows, one node at a time.  We add invaders one at a time, but at every 
state we record the nodes which lie on the cluster's boundary, to speed up 
selection.  We also calculate the probability of any new replacement happening in 
a single time step, and generate the appropriate geometric random variable 
to make the time between the addition events. This means we avoid literally 
simulating each failed addition event.  

Careful analysis shows that this method can not be substantially faster 
than the more literal method of picking random nodes from a network. The 
computational complexity of this method is still O(N^1.5), due to costly vector 
operations.  However, this is still faster due to a small prefactor, and can 
easily be used in a Metropolis-Hastings framework for even faster simulations.  

Due to legacy reasons, variable names occasionally use the language of mutant and 
healthy cells. 


##############################################
##### PARAMETERS #############################
##############################################

Network type = Periodic Lattice
s (lattice side length) = 60
d (lattice dimension) = 2
N (number of nodes in network) = 3600
r (fitness of invaders) = 1
Moran_reps (desired number of fixation times for output) = 1e5
MaxSteps (safety parameter, intended prevent infinite run times) = 1e8
