# Supplementary material for: Evolutionary dynamics of incubation periods
Source: eLife. 2017 Dec 21;6:e30212. doi: 10.7554/eLife.30212 (PMC5739548; doi:10.7554/eLife.30212)
Supplement: Source code 1. [file elife-30212-code1.zip › ScriptRepo_Revised/Figure 6 -- Infinitely fit invaders/InfInv_Lattice3.py]

from time import time
import numpy as np
from numpy import array
from numpy.random import choice


####################################
########## MAKE GRAPHS #############
####################################


#make periodic lattice of side-length s and d dimensions
#A clunky (but correct) periodic lattice
def makeLattice(s,d):
    N = s**d
    NVec = range(N)
    Grid = np.reshape(NVec, [s]*d)

    allAdjs = []    
    for cor in range(d):
        plu_Shift = list(np.reshape(np.roll(Grid, +1, cor), N))
        allAdjs.append(plu_Shift)
        neg_Shift = list(np.reshape(np.roll(Grid, -1, cor), N))
        allAdjs.append(neg_Shift)

    adjOut = []
    for pos in range(N):
        adj = []
        for nbr in range(2*d):
            adj.append(allAdjs[nbr][pos])
        adjOut.append(adj)

    return adjOut
            


####################################
########## SETUP BLOCK #############
####################################


full_start = time()
tStamp = str(full_start)
tStamp = tStamp.replace('.',',')

Moran_repsS = '1e5'
Moran_reps  = int(float(Moran_repsS))

MaxSteps = 1e8

s = 11
d = 3
N = s**d
Graph = makeLattice(s, d)

r = float('inf')

Times = []


fileBase = 'InfInv_Lattice3'
fileBase += tStamp


####################################
############ RUN BLOCK #############
####################################
for _ in range(Moran_reps):

    Mutants_Index = [0] #the indexes of current mutants

    Mutants = [0]*(N) #full vector where pos k is 1 iff it is a mutant
    Mutants[0] = 1
    
    Num_Mut = 1 #Total number of mutants
    
    steps = 0    
    
    while Num_Mut < N and steps < MaxSteps:
        
        birthing = choice(Mutants_Index)#ONLY MUTANTS GIVE BIRTH
        replaced = choice(Graph[birthing])#REPLACE RANDOM NEIGHBOR
    
        if not Mutants[replaced]: #HAVE WE REPLACED A WILD?
            # IF SO, UPDATE TRACKERS
            Mutants[replaced] = 1
            Mutants_Index.append(replaced)
            Num_Mut += 1
        
        steps += 1
    
    Times.append(steps)


#Exporting and printing diagnostic info
Times = array(Times, dtype = float)
np.savetxt(fileBase + ".csv", Times, delimiter = ",")

print "Took ", time() - full_start, " seconds"
