# Supplementary material for: Evolutionary dynamics of incubation periods
Source: eLife. 2017 Dec 21;6:e30212. doi: 10.7554/eLife.30212 (PMC5739548; doi:10.7554/eLife.30212)
Supplement: Source code 1. [file elife-30212-code1.zip › ScriptRepo_Revised/Figure 6 -- Infinitely fit invaders/InfInv_Star.py]

from time import time
import numpy as np
from numpy import array
from numpy.random import choice


####################################
########## SETUP BLOCK #############
####################################


full_start = time()
tStamp = str(full_start)
tStamp = tStamp.replace('.',',')

Moran_repsS = '1e6'
Moran_reps  = int(float(Moran_repsS))

MaxSteps = 1e8
N = 75 #number of spokes
r = float('inf')

Times = []


fileBase = 'InfInv_Star'
fileBase += tStamp


####################################
############ RUN BLOCK #############
####################################

SpokeVec = range(1, N+1)

for _ in range(Moran_reps):

    Mutants_Index = [0] #the indexes of current mutants

    #+1 special for the Star graph
    Mutants = [0]*(N+1) #full vector where pos k is 1 iff it is a mutant
    Mutants[0] = 1
    
    #Special for star, just counting spokes
    Num_Mut = 0 #Total number of mutants
    
    steps = 0    
    
    while Num_Mut < N and steps < MaxSteps:
        
        birthing = choice(Mutants_Index)#ONLY MUTANTS GIVE BIRTH
        if birthing == 0: #ONLY SELECTING THE SPOKE DOES ANYTHING
            replaced = choice(SpokeVec)#REPLACE RANDOM NEIGHBOR
    
            if not Mutants[replaced]: #HAVE WE REPLACED A WILD?
                # IF SO, UPDATE TRACKERS
                Mutants[replaced] = 1
                Mutants_Index.append(replaced)
                Num_Mut += 1
        
        steps += 1
    
    Times.append(steps)


#Exporting and printing diagnostic info
Times = array(Times, dtype = float)
np.savetxt(fileBase + ".csv", Times, delimiter = ",")

print "Took ", time() - full_start, " seconds"


                   
                   
                   
                   
