# Supplementary material for: Evolutionary dynamics of incubation periods
Source: eLife. 2017 Dec 21;6:e30212. doi: 10.7554/eLife.30212 (PMC5739548; doi:10.7554/eLife.30212)
Supplement: Source code 1. [file elife-30212-code1.zip › ScriptRepo_Revised/Figure 7 -- Complex networks/Neutral_SmallWorld_Info.txt]

#############################################
###### MODEL TYPE ###########################
#############################################

This script runs Birth-death (Bd) dynamics on a network of N nodes. This is a 
discrete time process in which a node is randomly selected to ``give birth'', 
proportional to its fitness. Then, one of its neighbors is uniformly randomly 
selected, and takes on the type of the first node. Invaders have fitness r, and 
residents have fitness 1.

The process starts with a single invader-type node, and continues until all 
the nodes are either residents or invaders. If the run ends with invader fixation, 
then the time to fixation gets recorded. Otherwise, nothing gets recorded, due to 
observability issues.  

This script outputs a .csv file, reporting all the recorded invader fixation times.      


#############################################
#### IMPLEMENTATION #########################
#############################################

A 0-1 vector is set up, with each entry corresponding to a different node in the 
network.  If its entry is zero, then it is a resident type.  Otherwise, it is an 
invader type.  

To respect network topology, an array recording node adjacencies is precomputed. 
 
Because r=1, all the nodes are equally likely to give birth, so initial selection 
is done through simple randint calls. Similarly, neighbors are done via random 
selection through the adjacency array.  


##############################################
##### PARAMETERS #############################
##############################################

Network type = Newman-Watts-Strogatz Small World random graph
N (number of nodes in network) = 25
p_graph (probability of shortcut) = 0.25
neighbors (base number of neighbors per node) = 2 
r (fitness of invaders) = 1
Moran_reps (desired number of fixation times for output) = 1e6
MaxSteps (safety parameter, intended prevent infinite run times) = 1e8
