# Supplementary material for: Evolutionary dynamics of incubation periods
Source: eLife. 2017 Dec 21;6:e30212. doi: 10.7554/eLife.30212 (PMC5739548; doi:10.7554/eLife.30212)
Supplement: Source code 1. [file elife-30212-code1.zip › ScriptRepo_Revised/Figure 8 -- Neutrally fit invaders/Neutral_Complete.py]

from time import time
import numpy as np
from numpy import array, zeros
from numpy.random import uniform, geometric 


#####################################
####### PARAMETER SETUP BLOCK #######
#####################################     

full_start = time()
tStamp = str(full_start)
tStamp = tStamp.replace('.',',')

Moran_repsS = '1e6'
Moran_reps  = int(float(Moran_repsS))

MaxSteps = 1e8
N = 50
r = 1

Times = zeros(Moran_reps)


fileBase = 'Neutral_Complete'
fileBase += tStamp


 
######################################
############# Bd  ####################
######################################


#Same as in Db or Bd 
def Make_RightVec(r):
    VecOut = []
    
    ### Conditioned prob of going right
    eta = float(r)/(1+float(r))
    etaPlu = max(eta, 1-eta)
    etaNeg = min(eta, 1-eta)
    eta2 = etaNeg/etaPlu
       
    for m in range(0, N+1):     
        if m == 0:
            entry =  0
        else:
            if r == 1:
                entry =  (0.5*(m+1))/m
            else:
                entry =  etaNeg + (etaPlu - etaNeg)/(1-eta2**m)
        VecOut.append(entry)
    
    return VecOut


# Returning Wait Params, independent of r
def Make_WaitPmVec(r):
    VecOut = []
    Nf = float(N)
    for m in range(0, N+1):
        pPN = (r+1)*m*(Nf-m)
        pPN = pPN/((Nf-1)*(r*m+Nf-m))
        VecOut.append(pPN)

    return VecOut


failed = 0
i = 0
while i < Moran_reps:
    
    RightVec = Make_RightVec(r) #right probs change with r
    WaitPmVec = Make_WaitPmVec(r)
    
    Cut = N
    
    m = 1
    steps = 0 
    
    temp_rights = zeros(N+1)
    temp_lefts  = zeros(N+1)
    while m < Cut and m > 0:
        #How long we stay at m
        steps += geometric(WaitPmVec[m])
        
        #We either increase or decrease m by 1 after that wait
        if uniform() < RightVec[m]:
            m += 1
        else:
            m -= 1
        
    if m == Cut:
        
        Times[i] = steps
        i += 1
    else:
        failed += 1

  


#Exporting and printing diagnostic info
Times = array(Times, dtype = float)
np.savetxt(fileBase + ".csv", Times, delimiter = ",")

print 'failed runs = ', failed
print "Took ", time() - full_start, " seconds"
