# Supplementary material for: Evolutionary dynamics of incubation periods
Source: eLife. 2017 Dec 21;6:e30212. doi: 10.7554/eLife.30212 (PMC5739548; doi:10.7554/eLife.30212)
Supplement: Source code 1. [file elife-30212-code1.zip › ScriptRepo_Revised/Figure 8 -- Neutrally fit invaders/Neutral_Erdos.py]

from time import time
import numpy as np
from numpy import array, zeros
from numpy.random import choice, randint
import networkx as nt
from networkx import is_connected


####################################
########## MAKE GRAPHS #############
####################################


def makeErdosGraph(N,p):
    connected = False
    while not connected:
        G = nt.erdos_renyi_graph(N, p)
        connected = is_connected(G)
    Graph = G.adjacency_list()
    return Graph


#####################################
####### PARAMETER SETUP BLOCK #######
#####################################

   
full_start = time()
tStamp = str(full_start)
tStamp = tStamp.replace('.',',')

Moran_repsS = '1e6'
Moran_reps  = int(float(Moran_repsS))

MaxSteps = 1e8
N = 25
p_graph = 0.5
Graph = makeErdosGraph(N, p_graph)

r = 1

Times = zeros(Moran_reps)


fileBase = 'Neutral_Erdos'
fileBase += tStamp


######################################
############# Bd  ####################
######################################
                


failed = 0
i = 0
while i < Moran_reps:       
    Cut = N
    
    m = 1
    steps = 0 
    
    #star is weird
    Mutants = zeros(N)
    Mutants[0] = 1 #start at the spoke
    

    while m < Cut and m > 0:
        
        birthing = randint(N) #uniform over population 
        replaced = choice(Graph[birthing]) #uniform over neighbors
        
        #mutant replaces wild
        if Mutants[birthing] and not Mutants[replaced]:
            Mutants[replaced] = 1
            m += 1
            
        #wild replaces mutant
        if not Mutants[birthing] and Mutants[replaced]:
            Mutants[replaced] = 0
            m -= 1
        
        steps += 1
            
        
    if m == Cut:
        Times[i] = steps
        i += 1
    else:
        failed += 1


#Exporting and printing diagnostic info
Times = array(Times, dtype = float)
np.savetxt(fileBase + ".csv", Times, delimiter = ",")

print 'failed runs = ', failed
print "Took ", time() - full_start, " seconds"


                   
                   
                   
                   
