# Supplementary material for: Evolutionary dynamics of incubation periods
Source: eLife. 2017 Dec 21;6:e30212. doi: 10.7554/eLife.30212 (PMC5739548; doi:10.7554/eLife.30212)
Supplement: Source code 1. [file elife-30212-code1.zip › ScriptRepo_Revised/Figure 8 -- Neutrally fit invaders/Neutral_Lattice3.py]

from time import time
import numpy as np
from numpy import array, zeros
from numpy.random import choice, randint


####################################
########## MAKE GRAPHS #############
####################################


#make periodic lattice of side-length s and d dimensions
#A clunky (but correct) periodic lattice
def makeLattice(s,d):
    N = s**d
    NVec = range(N)
    Grid = np.reshape(NVec, [s]*d)

    allAdjs = []    
    for cor in range(d):
        plu_Shift = list(np.reshape(np.roll(Grid, +1, cor), N))
        allAdjs.append(plu_Shift)
        neg_Shift = list(np.reshape(np.roll(Grid, -1, cor), N))
        allAdjs.append(neg_Shift)

    adjOut = []
    for pos in range(N):
        adj = []
        for nbr in range(2*d):
            adj.append(allAdjs[nbr][pos])
        adjOut.append(adj)

    return adjOut
            
            


#####################################
####### PARAMETER SETUP BLOCK #######
#####################################      


full_start = time()
tStamp = str(full_start)
tStamp = tStamp.replace('.',',')

Moran_repsS = '1e6'
Moran_reps  = int(float(Moran_repsS))

MaxSteps = 1e8

s = 4
d = 3
N = s**d

Graph = makeLattice(s, d)

r = 1

Times = zeros(Moran_reps)


fileBase = 'Neutral_Lattice3'
fileBase += tStamp


######################################
############# Bd  ####################
######################################


failed = 0
i = 0
while i < Moran_reps:       
    Cut = N
    
    m = 1
    steps = 0 
    
    Mutants = zeros(N)
    Mutants[0] = 1 

    while m < Cut and m > 0:
        
        birthing = randint(N) #uniform over population 
        replaced = choice(Graph[birthing]) #uniform over neighbors
        
        #mutant replaces wild
        if Mutants[birthing] and not Mutants[replaced]:
            Mutants[replaced] = 1
            m += 1
            
        #wild replaces mutant
        if not Mutants[birthing] and Mutants[replaced]:
            Mutants[replaced] = 0
            m -= 1
        
        steps += 1
            
        
    if m == Cut:
        Times[i] = steps
        i += 1
    else:
        failed += 1


#Exporting and printing diagnostic info
Times = array(Times, dtype = float)
np.savetxt(fileBase + ".csv", Times, delimiter = ",")

print 'failed runs = ', failed
print "Took ", time() - full_start, " seconds"
