# Supplementary material for: Evolutionary dynamics of incubation periods
Source: eLife. 2017 Dec 21;6:e30212. doi: 10.7554/eLife.30212 (PMC5739548; doi:10.7554/eLife.30212)
Supplement: Source code 1. [file elife-30212-code1.zip › ScriptRepo_Revised/Figure 8 -- Neutrally fit invaders/Neutral_Star.py]

from time import time
import numpy as np
from numpy import array, zeros
from numpy.random import randint


#####################################
####### PARAMETER SETUP BLOCK #######
#####################################      

full_start = time()

tStamp = str(full_start)
tStamp = tStamp.replace('.',',')

fileBase = "Neutral_Star"
fileBase = fileBase+tStamp

Moran_repsS = '1e6'
Moran_reps  = int(float(Moran_repsS))
MaxSteps = 1e8
N = 25
r = 1

Times = zeros(Moran_reps)


#######################################################
############# Running Bd  Dynamics ####################
#######################################################

   
failed = 0
i = 0
while i < Moran_reps:       
    
    m = 1     #Counts number of invaders
    steps = 0 #Counts time 
    
    #N counts the number of spokes in the Star network, so there are N+1 nodes
    Cut = N+1
    Mutants = zeros(N+1)
    Mutants[0] = 1 #start at the invasion at the spoke

    while m < Cut and m > 0:
        
        birthing = randint(N+1)
        if birthing == 0: #if select the hub then...
            replaced = randint(N)+1#select one of the spokes
        else: #if select spoke...
            replaced = 0 #replace the hub
        
        #mutant replaces wild
        if Mutants[birthing] and not Mutants[replaced]:
            Mutants[replaced] = 1
            m += 1
            
        #wild replaces mutant
        if not Mutants[birthing] and Mutants[replaced]:
            Mutants[replaced] = 0
            m -= 1
        
        steps += 1
            
    #We record only the sucessful runs, due to observability 
    if m == Cut:
        Times[i] = steps
        i += 1
    else:
        failed += 1


    
    

#Exporting and printing diagnostic info
Times = array(Times, dtype = float)
np.savetxt(fileBase + ".csv", Times, delimiter = ",")

print 'failed runs = ', failed
print "Took ", time() - full_start, " seconds"


    
