# Supplementary material for: Evolutionary dynamics of incubation periods
Source: eLife. 2017 Dec 21;6:e30212. doi: 10.7554/eLife.30212 (PMC5739548; doi:10.7554/eLife.30212)
Supplement: Source code 1. [file elife-30212-code1.zip › ScriptRepo_Revised/Figure 9 -- Population variation/Bd_R10_F100_NGrow_Complete.py]

from time import time
import numpy as np
from numpy import array, zeros
from numpy.random import randint, uniform, geometric, poisson


#####################################
####### PARAMETER SETUP BLOCK #######
#####################################    


full_start = time()
tStamp = str(full_start)
tStamp = tStamp.replace('.',',')

Moran_repsS = '1e6'
Moran_reps  = int(float(Moran_repsS))

MaxSteps = 1e8
N = 500
NFun = lambda : N

setDyn = 'Bd'


r = 10
genR = lambda : float(r)
rName = str(r)

f = 1.0
genFrac = lambda : float(f)
fracName = '100'

genDose = lambda N: 1
doseName = '1'


#NName = 'Const'
#def NVary(Nin):
#    return Nin


NName = 'Grow'
def NVary(Nin):
    if uniform() < 1./N:
        return Nin + 1
    else:
        return Nin


#NName = 'Decay'
#def NVary(Nin):
#    if uniform() < 1./N:
#        return Nin - 1
#    else:
#        return Nin
        

#NName = 'Rand'
#def NVary(Nin):
#    if uniform() < 0.5:
#        return Nin + 1
#    else:
#        return Nin - 1


Times = zeros(Moran_reps)


fileBase =  setDyn+'_'
fileBase += 'R'+rName+'_'
fileBase += 'F'+fracName+'_'
fileBase += 'N'+NName+'_'
fileBase += 'Complete'
fileBase += tStamp


######################################
############# Bd  ####################
######################################

if setDyn == 'Bd':
    # AVOIDING 

    #calculating the probability of the population increasing (``going right'') 
    #or decreasing (``going left'')
    def PRAndL(m, r, N):
        N = float(N)        
        pRight = (r*m)/(r*m + N - m)
        pRight = pRight*(N-m)/(N-1)
        
        pLeft  = pRight/r
        
        #using the sum on the second entry for easer comparision later
        return [pRight, pRight + pLeft]

    
    failed = 0
    i = 0
    while i < Moran_reps:
        
        r = genR()
        N_now = NFun()
                
        m = 1
        steps = 0 
        
        temp_rights = zeros(N+1)
        temp_lefts  = zeros(N+1)
        while m < N_now and m > 0:
            N_now = NVary(N_now)
            pR, pL = PRAndL(m, r, N_now)
            
            u = uniform()            
            
            #We either increase or decrease m by 1, or do nothing 
            if u < pR:
                m += 1
            elif u < pL:
                m -= 1
            
            steps += 1
            
        if m == N_now and N_now > 0:
            
            Times[i] = steps
            i += 1
        else:
            failed += 1
    
   
 


#Exporting and printing diagnostic info
Times = array(Times, dtype = float)
np.savetxt(fileBase + ".csv", Times, delimiter = ",")

print 'failed runs = ', failed
print "Took ", time() - full_start, " seconds"
